# Supplementary material for: Serine ADP-ribosylation marks nucleosomes for ALC1-dependent chromatin remodeling
Source: eLife. 2021 Dec 7;10:e71502. doi: 10.7554/eLife.71502 (PMC8683085; doi:10.7554/eLife.71502)
Supplement: Figure 4—source data 1. [file elife-71502-fig4-data1.zip]

Archive with 7 entries (7 files):
- Figure 4-source data 1/Figure 4C-source data 1.tif
- Figure 4-source data 1/Figure 4C-source data 2.tif
- Figure 4-source data 1/Figure 4D-source data 1.tif
- Figure 4-source data 1/Figure 4D-source data 2.tif
- Figure 4-source data 1/Figure 4E-source data 1.tif
- Figure 4-source data 1/Figure 4E-source data 2.tif
- Figure 4-source data 1/Figure 4F-source data 1.tif
