# Supplementary material for: Serine ADP-ribosylation marks nucleosomes for ALC1-dependent chromatin remodeling
Source: eLife. 2021 Dec 7;10:e71502. doi: 10.7554/eLife.71502 (PMC8683085; doi:10.7554/eLife.71502)
Supplement: Figure 5—figure supplement 1—source data 1. [file elife-71502-fig5-figsupp1-data1.zip]

Archive with 28 entries (27 files):
- Figure 5-figure supplement 1-source data 1/
- __MACOSX/._Figure 5-figure supplement 1-source data 1
- Figure 5-figure supplement 1-source data 1/Figure 5-figure supplement 1A-source data 5.tif
- __MACOSX/Figure 5-figure supplement 1-source data 1/._Figure 5-figure supplement 1A-source data 5.tif
- Figure 5-figure supplement 1-source data 1/Figure 5-figure supplement 1E-source data 1.tif
- __MACOSX/Figure 5-figure supplement 1-source data 1/._Figure 5-figure supplement 1E-source data 1.tif
- Figure 5-figure supplement 1-source data 1/Figure 5-figure supplement 1A-source data 4.tif
- __MACOSX/Figure 5-figure supplement 1-source data 1/._Figure 5-figure supplement 1A-source data 4.tif
- Figure 5-figure supplement 1-source data 1/Figure 5-figure supplement 1A-source data 6.tif
- __MACOSX/Figure 5-figure supplement 1-source data 1/._Figure 5-figure supplement 1A-source data 6.tif
- Figure 5-figure supplement 1-source data 1/Figure 5-figure supplement 1E-source data 2.tif
- __MACOSX/Figure 5-figure supplement 1-source data 1/._Figure 5-figure supplement 1E-source data 2.tif
- Figure 5-figure supplement 1-source data 1/Figure 5-figure supplement 1A-source data 7.tif
- __MACOSX/Figure 5-figure supplement 1-source data 1/._Figure 5-figure supplement 1A-source data 7.tif
- Figure 5-figure supplement 1-source data 1/Figure 5-figure supplement 1A-source data 3.tif
- __MACOSX/Figure 5-figure supplement 1-source data 1/._Figure 5-figure supplement 1A-source data 3.tif
- Figure 5-figure supplement 1-source data 1/Figure 5-figure supplement 1A-source data 2.tif
- __MACOSX/Figure 5-figure supplement 1-source data 1/._Figure 5-figure supplement 1A-source data 2.tif
- Figure 5-figure supplement 1-source data 1/Figure 5-figure supplement 1A-source data 1.tif
- __MACOSX/Figure 5-figure supplement 1-source data 1/._Figure 5-figure supplement 1A-source data 1.tif
- Figure 5-figure supplement 1-source data 1/Figure 5-figure supplement 1A-source data 9.tif
- __MACOSX/Figure 5-figure supplement 1-source data 1/._Figure 5-figure supplement 1A-source data 9.tif
- Figure 5-figure supplement 1-source data 1/Figure 5-figure supplement 1A-source data 8.tif
- __MACOSX/Figure 5-figure supplement 1-source data 1/._Figure 5-figure supplement 1A-source data 8.tif
- Figure 5-figure supplement 1-source data 1/Figure 5-figure supplement 1A-source data 10.tif
- __MACOSX/Figure 5-figure supplement 1-source data 1/._Figure 5-figure supplement 1A-source data 10.tif
- Figure 5-figure supplement 1-source data 1/Figure 5-figure supplement 1A-source data 11.tif
- __MACOSX/Figure 5-figure supplement 1-source data 1/._Figure 5-figure supplement 1A-source data 11.tif
