# Supplementary material for: Serine ADP-ribosylation marks nucleosomes for ALC1-dependent chromatin remodeling
Source: eLife. 2021 Dec 7;10:e71502. doi: 10.7554/eLife.71502 (PMC8683085; doi:10.7554/eLife.71502)
Supplement: Figure 5—figure supplement 2—source data 1. [file elife-71502-fig5-figsupp2-data1.zip]

Archive with 8 entries (7 files):
- Figure 5-figure supplement 2-source data 1/
- __MACOSX/._Figure 5-figure supplement 2-source data 1
- Figure 5-figure supplement 2-source data 1/Figure 5-figure supplement 2C-source data 1.tif
- __MACOSX/Figure 5-figure supplement 2-source data 1/._Figure 5-figure supplement 2C-source data 1.tif
- Figure 5-figure supplement 2-source data 1/Figure 5-figure supplement 2C-source data 2.tif
- __MACOSX/Figure 5-figure supplement 2-source data 1/._Figure 5-figure supplement 2C-source data 2.tif
- Figure 5-figure supplement 2-source data 1/Figure 5-figure supplement 2D-source data 1.tif
- __MACOSX/Figure 5-figure supplement 2-source data 1/._Figure 5-figure supplement 2D-source data 1.tif
