# Supplementary material for: Serine ADP-ribosylation marks nucleosomes for ALC1-dependent chromatin remodeling
Source: eLife. 2021 Dec 7;10:e71502. doi: 10.7554/eLife.71502 (PMC8683085; doi:10.7554/eLife.71502)
Supplement: Figure 6—figure supplement 1—source data 1. [file elife-71502-fig6-figsupp1-data1.zip]

Archive with 4 entries (4 files):
- Figure 6-figure supplement 1B-source data 1.tif
- __MACOSX/._Figure 6-figure supplement 1B-source data 1.tif
- Figure 6-figure supplement 1C-source data 1.tif
- __MACOSX/._Figure 6-figure supplement 1C-source data 1.tif
