# Supplementary material for: Serine ADP-ribosylation marks nucleosomes for ALC1-dependent chromatin remodeling
Source: eLife. 2021 Dec 7;10:e71502. doi: 10.7554/eLife.71502 (PMC8683085; doi:10.7554/eLife.71502)
Supplement: Figure 7—source data 1. [file elife-71502-fig7-data1.zip]

Archive with 14 entries (14 files):
- Figure 7A-source data 1.tif
- __MACOSX/._Figure 7A-source data 1.tif
- Figure 7A-source data 2.tif
- __MACOSX/._Figure 7A-source data 2.tif
- Figure 7C-source data 1.tif
- __MACOSX/._Figure 7C-source data 1.tif
- Figure 7C-source data 2.tif
- __MACOSX/._Figure 7C-source data 2.tif
- Figure 7C-source data 3.tif
- __MACOSX/._Figure 7C-source data 3.tif
- Figure 7C-source data 4.tif
- __MACOSX/._Figure 7C-source data 4.tif
- Figure 7C-source data 5.tif
- __MACOSX/._Figure 7C-source data 5.tif
