# Supplementary material for: Serine ADP-ribosylation marks nucleosomes for ALC1-dependent chromatin remodeling
Source: eLife. 2021 Dec 7;10:e71502. doi: 10.7554/eLife.71502 (PMC8683085; doi:10.7554/eLife.71502)
Supplement: Supplementary file 2. — The spectra were produced on a Sciex QTRAP 6500+ mass spectrometer. [file elife-71502-supp2.zip]

Archive with 1 entries (1 files):
- Supplementary_File_2.pdf
